# Supplementary material for: Internal and external load during on-field training drills with an aim of improving the physical performance of players in professional soccer: a retrospective observational study
Source: Front Physiol. 2023 Nov 7;14:1212573. doi: 10.3389/fphys.2023.1212573 (PMC10661947; doi:10.3389/fphys.2023.1212573)
Supplement: Supplementary file 1 [file DataSheet1.CSV]

	load.measure.per.min	group1	group2	n1	n2	statistic	p.adj	effsize	effsize.conf.low	effsize.conf.high	estimate
1	accelerations	goal-oriented large	goal-oriented medium	1576	910	478318	3.61e-42	0.277760163751073	0.24	0.31	-0.371256931590505
2	accelerations	goal-oriented large	goal-oriented small no outside floaters	1576	1326	453436.5	4.7e-151	0.488303137981262	0.46	0.52	-0.831983625109843
3	accelerations	goal-oriented large	goal-oriented small with outside floaters	1576	2389	718122.5	1.65e-237	0.524226440144026	0.5	0.55	-1.13280465036433
4	accelerations	goal-oriented large	goal-oriented mini-goals	1576	489	397946.5	1	0.024099343831878	0.0014	0.07	0.0291314095527341
5	accelerations	goal-oriented large	possession-oriented large	1576	1661	1204548	0.002	0.0689907958617774	0.03	0.1	-0.0889750935641883
6	accelerations	goal-oriented large	possession-oriented medium	1576	2607	1285626	2.83e-90	0.314051684234065	0.29	0.34	-0.578349615114888
7	accelerations	goal-oriented large	HIIT	1576	700	179347	1.55e-144	0.53930725076162	0.51	0.57	-0.791831557448594
8	accelerations	goal-oriented medium	goal-oriented small no outside floaters	910	1326	423801.5	1.43e-31	0.25314227067865	0.21	0.29	-0.452644617900491
9	accelerations	goal-oriented medium	goal-oriented small with outside floaters	910	2389	649484	3.7e-70	0.311538130188173	0.28	0.34	-0.749981768799311
10	accelerations	goal-oriented medium	goal-oriented mini-goals	910	489	298107	2.58e-24	0.280566816403522	0.23	0.33	0.395505269540996
11	accelerations	goal-oriented medium	possession-oriented large	910	1661	925596.5	1.08e-19	0.186101347884774	0.15	0.22	0.283675960913628
12	accelerations	goal-oriented medium	possession-oriented medium	910	2607	1042750.5	1.5e-06	0.0917247686678822	0.06	0.12	-0.200878682005426
13	accelerations	goal-oriented medium	HIIT	910	700	213843.5	3.02e-28	0.282053035242489	0.23	0.33	-0.395189311343715
14	accelerations	goal-oriented small no outside floaters	goal-oriented small with outside floaters	1326	2389	1347961.5	1.38e-12	0.12359919541725	0.09	0.16	-0.303679477759133
15	accelerations	goal-oriented small no outside floaters	goal-oriented mini-goals	1326	489	505566.5	1.99e-73	0.429746777361335	0.39	0.46	0.853768378932115
16	accelerations	goal-oriented small no outside floaters	possession-oriented large	1326	1661	1612520	3.16e-104	0.399477268564516	0.37	0.43	0.731134355406226
17	accelerations	goal-oriented small no outside floaters	possession-oriented medium	1326	2607	1964451.5	6.58e-11	0.111806216633956	0.08	0.14	0.25197701774584
18	accelerations	goal-oriented small no outside floaters	HIIT	1326	700	489160	1	0.044463903373969	0.008	0.09	0.0682491147152981
19	accelerations	goal-oriented small with outside floaters	goal-oriented mini-goals	2389	489	943269	1.17e-100	0.399910685644061	0.37	0.43	1.14673921747851
20	accelerations	goal-oriented small with outside floaters	possession-oriented large	2389	1661	3049332	8.29e-185	0.4573673684496	0.43	0.48	1.02662632362656
21	accelerations	goal-oriented small with outside floaters	possession-oriented medium	2389	2607	3922092	2.91e-55	0.22451091743009	0.2	0.25	0.556540193517015
22	accelerations	goal-oriented small with outside floaters	HIIT	2389	700	1017184	7.5e-17	0.156969458804993	0.13	0.18	0.425013749189172
23	accelerations	goal-oriented mini-goals	possession-oriented large	489	1661	364698.5	0.017	0.0740279186974252	0.04	0.11	-0.111798691873419
24	accelerations	goal-oriented mini-goals	possession-oriented medium	489	2607	397400	1.53e-38	0.237868468358084	0.21	0.27	-0.60029305587554
25	accelerations	goal-oriented mini-goals	HIIT	489	700	60608	7.9e-79	0.550249120244671	0.51	0.6	-0.820985698203492
26	accelerations	possession-oriented large	possession-oriented medium	1661	2607	1543970.5	5.52e-55	0.242288347663522	0.22	0.27	-0.477416992843393
27	accelerations	possession-oriented large	HIIT	1661	700	268766.5	2.09e-93	0.425249193089457	0.39	0.46	-0.675053233296061
28	accelerations	possession-oriented medium	HIIT	2607	700	811793.5	0.000201	0.0780533751842329	0.05	0.11	-0.151491439226698
29	decelerations	goal-oriented large	goal-oriented medium	1576	910	564976	3.14e-17	0.176947940756102	0.14	0.21	-0.226644958895582
30	decelerations	goal-oriented large	goal-oriented small no outside floaters	1576	1326	595853.5	2.76e-87	0.370723086658257	0.34	0.4	-0.592266620536709
31	decelerations	goal-oriented large	goal-oriented small with outside floaters	1576	2389	773819	2.16e-215	0.499152268811238	0.47	0.52	-1.11196120187062
32	decelerations	goal-oriented large	goal-oriented mini-goals	1576	489	395367	1	0.0191713389713013	0.001	0.07	0.0244133875260403
33	decelerations	goal-oriented large	possession-oriented large	1576	1661	1211107	0.007	0.0646528218349012	0.03	0.1	-0.0846675832722947
34	decelerations	goal-oriented large	possession-oriented medium	1576	2607	1574764	2.34e-35	0.19594238874051	0.17	0.22	-0.375749355486573
35	decelerations	goal-oriented large	HIIT	1576	700	1085745	3.36e-300	0.778135808696278	0.76	0.79	1.11438518117066
36	decelerations	goal-oriented medium	goal-oriented small no outside floaters	910	1326	453653	5.24e-22	0.211050646381892	0.17	0.25	-0.362261202233612
37	decelerations	goal-oriented medium	goal-oriented small with outside floaters	910	2389	590480.5	3.11e-90	0.353556164616763	0.32	0.38	-0.883181706667221
38	decelerations	goal-oriented medium	goal-oriented mini-goals	910	489	271616.5	2.6e-10	0.182271372580066	0.13	0.24	0.256326299637294
39	decelerations	goal-oriented medium	possession-oriented large	910	1661	840729	6.58e-05	0.0931091220041362	0.05	0.13	0.138736937689341
40	decelerations	goal-oriented medium	possession-oriented medium	910	2607	1084948	0.003	0.0647527442510099	0.04	0.09	-0.147089416539289
41	decelerations	goal-oriented medium	HIIT	910	700	625929.5	1.24e-248	0.84177506917666	0.83	0.85	1.34774257789698
42	decelerations	goal-oriented small no outside floaters	goal-oriented small with outside floaters	1326	2389	1190016	7.95e-35	0.20633882600616	0.17	0.24	-0.513535546658024
43	decelerations	goal-oriented small no outside floaters	goal-oriented mini-goals	1326	489	464043.5	8.4e-44	0.331353981407673	0.29	0.37	0.62071970214958
44	decelerations	goal-oriented small no outside floaters	possession-oriented large	1326	1661	1463535	1.53e-52	0.283068652871132	0.25	0.32	0.501893175864172
45	decelerations	goal-oriented small no outside floaters	possession-oriented medium	1326	2607	1930398.5	5.49e-08	0.0956863960252543	0.07	0.13	0.215924434305578
46	decelerations	goal-oriented small no outside floaters	HIIT	1326	700	912920.5	1.22e-284	0.80303670057452	0.79	0.82	1.7646890149309
47	decelerations	goal-oriented small with outside floaters	goal-oriented mini-goals	2389	489	927563	4.34e-92	0.382425963919489	0.36	0.41	1.1404012983736
48	decelerations	goal-oriented small with outside floaters	possession-oriented large	2389	1661	2994107	3.3e-166	0.43365758012862	0.41	0.46	1.01659866967001
49	decelerations	goal-oriented small with outside floaters	possession-oriented medium	2389	2607	4123587	4.73e-86	0.280530575358309	0.25	0.31	0.745510382591768
50	decelerations	goal-oriented small with outside floaters	HIIT	2389	700	1620247.5	0	0.68234951187596	0.67	0.7	2.23050066613733
51	decelerations	goal-oriented mini-goals	possession-oriented large	489	1661	367263	0.036	0.0694435825173267	0.03	0.11	-0.112428830529692
52	decelerations	goal-oriented mini-goals	possession-oriented medium	489	2607	482012.5	2.86e-16	0.154052037859816	0.13	0.18	-0.406060931155167
53	decelerations	goal-oriented mini-goals	HIIT	489	700	331850	6.38e-180	0.832844970245281	0.81	0.85	1.09492045761671
54	decelerations	possession-oriented large	possession-oriented medium	1661	2607	1813117.5	8.23e-18	0.137320057800297	0.11	0.17	-0.281562183524078
55	decelerations	possession-oriented large	HIIT	1661	700	1121379	2.3e-281	0.739584840462935	0.72	0.76	1.19482831628692
56	decelerations	possession-oriented medium	HIIT	2607	700	1680830	2.66e-259	0.599847880346021	0.58	0.62	1.5290646536823
57	edwards training load	goal-oriented large	goal-oriented medium	1063	662	361259.5	1	0.0225116908257048	0.00077	0.07	0.0244377508810608
58	edwards training load	goal-oriented large	goal-oriented small no outside floaters	1063	921	401095.5	1.04e-10	0.155981813138318	0.11	0.2	-0.173812302591173
59	edwards training load	goal-oriented large	goal-oriented small with outside floaters	1063	1891	1366951.5	4.84e-58	0.299271136752638	0.27	0.33	0.387586033768544
60	edwards training load	goal-oriented large	goal-oriented mini-goals	1063	376	227134	0.002	0.103877614348859	0.06	0.16	0.131977456858063
61	edwards training load	goal-oriented large	possession-oriented large	1063	1280	763156.5	1.05e-05	0.104972563271836	0.06	0.14	0.129811559155731
62	edwards training load	goal-oriented large	possession-oriented medium	1063	2019	1465727	2.6e-61	0.301185880155023	0.27	0.33	0.4003884177349
63	edwards training load	goal-oriented large	HIIT	1063	507	137390.5	2.88e-54	0.396843395883902	0.35	0.43	-0.428208817236567
64	edwards training load	goal-oriented medium	goal-oriented small no outside floaters	662	921	243997	3.28e-10	0.170491576340325	0.12	0.22	-0.195399094944625
65	edwards training load	goal-oriented medium	goal-oriented small with outside floaters	662	1891	834462	6.24e-36	0.252854963476389	0.22	0.29	0.362729128303601
66	edwards training load	goal-oriented medium	goal-oriented mini-goals	662	376	137939.5	0.103	0.0901496222169861	0.03	0.15	0.106457871627832
67	edwards training load	goal-oriented medium	possession-oriented large	662	1280	465381	0.01	0.080787116259396	0.04	0.13	0.106867015336458
68	edwards training load	goal-oriented medium	possession-oriented medium	662	2019	895424.5	5.32e-38	0.253805335279147	0.22	0.29	0.376816725421888
69	edwards training load	goal-oriented medium	HIIT	662	507	83370.5	7.22e-48	0.431756739603516	0.38	0.48	-0.449925107462877
70	edwards training load	goal-oriented small no outside floaters	goal-oriented small with outside floaters	921	1891	1281019	3.44e-90	0.382853388211521	0.35	0.41	0.555373754489665
71	edwards training load	goal-oriented small no outside floaters	goal-oriented mini-goals	921	376	222852.5	1.29e-14	0.225504544364822	0.17	0.27	0.30062201784035
72	edwards training load	goal-oriented small no outside floaters	possession-oriented large	921	1280	746387.5	3.89e-25	0.227452946296651	0.19	0.27	0.300475342138736
73	edwards training load	goal-oriented small no outside floaters	possession-oriented medium	921	2019	1373582	1.48e-94	0.383434029747622	0.35	0.41	0.572799002778229
74	edwards training load	goal-oriented small no outside floaters	HIIT	921	507	165540.5	2.31e-18	0.241077916587468	0.19	0.29	-0.249640569752353
75	edwards training load	goal-oriented small with outside floaters	goal-oriented mini-goals	1891	376	274670.5	8.68e-11	0.146459163410415	0.11	0.18	-0.253264116328907
76	edwards training load	goal-oriented small with outside floaters	possession-oriented large	1891	1280	964332	6.83e-21	0.172642547776052	0.14	0.21	-0.248652362022738
77	edwards training load	goal-oriented small with outside floaters	possession-oriented medium	1891	2019	1935953.5	1	0.0122357685025036	0.001	0.04	0.0167818291030883
78	edwards training load	goal-oriented small with outside floaters	HIIT	1891	507	141210.5	2.56e-130	0.498793576462387	0.47	0.53	-0.818315288861334
79	edwards training load	goal-oriented mini-goals	possession-oriented large	376	1280	240970	1	0.000994750672000365	0.00078	0.05	0.00164119536299764
80	edwards training load	goal-oriented mini-goals	possession-oriented medium	376	2019	469020.5	1.04e-11	0.148458647750576	0.11	0.18	0.26862281172703
81	edwards training load	goal-oriented mini-goals	HIIT	376	507	40795	1.67e-46	0.489609751406178	0.44	0.54	-0.558934293645786
82	edwards training load	possession-oriented large	possession-oriented medium	1280	2019	1569803	5.94e-24	0.181324346356871	0.15	0.21	0.266006068355723
83	edwards training load	possession-oriented large	HIIT	1280	507	153620	3.56e-66	0.411032376115394	0.37	0.45	-0.556427930538339
84	edwards training load	possession-oriented medium	HIIT	2019	507	146808	5.52e-135	0.494654792136433	0.47	0.52	-0.83328113556673
85	high-speed distance absolute	goal-oriented large	goal-oriented medium	1576	910	912655	2.08e-28	0.227632937725931	0.19	0.26	1.714050912754
86	high-speed distance absolute	goal-oriented large	goal-oriented small no outside floaters	1576	1326	1419792.5	3.42e-61	0.310079917427448	0.28	0.34	2.22224588242631
87	high-speed distance absolute	goal-oriented large	goal-oriented small with outside floaters	1576	2389	2507427.5	8.76e-70	0.283404597667315	0.26	0.31	2.10523020549497
88	high-speed distance absolute	goal-oriented large	goal-oriented mini-goals	1576	489	485342	1.06e-16	0.191127293288691	0.15	0.23	1.65315249304646
89	high-speed distance absolute	goal-oriented large	possession-oriented large	1576	1661	2019164	1.01e-157	0.472479596403882	0.44	0.5	3.14176073212317
90	high-speed distance absolute	goal-oriented large	possession-oriented medium	1576	2607	3784557	0	0.759330081662205	0.74	0.78	4.50934337717694
91	high-speed distance absolute	goal-oriented large	HIIT	1576	700	9063	2.61e-306	0.786035354695199	0.77	0.8	-73.0516861488264
92	high-speed distance absolute	goal-oriented medium	goal-oriented small no outside floaters	910	1326	669855.5	0.000228	0.0943384731452862	0.05	0.14	0.353300765246717
93	high-speed distance absolute	goal-oriented medium	goal-oriented small with outside floaters	910	2389	1215587.5	2.6e-06	0.0929740721384685	0.06	0.12	0.333284353983857
94	high-speed distance absolute	goal-oriented medium	goal-oriented mini-goals	910	489	221767.5	1	0.00270612396082265	0.00095	0.06	-5.70622612354531e-05
95	high-speed distance absolute	goal-oriented medium	possession-oriented large	910	1661	993471.5	1.64e-39	0.264317819335799	0.23	0.3	1.16734056103559
96	high-speed distance absolute	goal-oriented medium	possession-oriented medium	910	2607	2005954	3.89e-278	0.602473364223251	0.57	0.63	2.41150800001339
97	high-speed distance absolute	goal-oriented medium	HIIT	910	700	3711.5	9.58e-253	0.848729494219296	0.84	0.86	-75.1224412455928
98	high-speed distance absolute	goal-oriented small no outside floaters	goal-oriented small with outside floaters	1326	2389	1618846	1	0.0186368908673207	0.0011	0.05	5.37494476823679e-05
99	high-speed distance absolute	goal-oriented small no outside floaters	goal-oriented mini-goals	1326	489	288003.5	0.007	0.0863790266439906	0.04	0.13	-0.333323144388674
100	high-speed distance absolute	goal-oriented small no outside floaters	possession-oriented large	1326	1661	1316930	1.85e-19	0.171624786032257	0.14	0.21	0.485443527553619
101	high-speed distance absolute	goal-oriented small no outside floaters	possession-oriented medium	1326	2607	2732226	6.44e-250	0.539970247635466	0.51	0.57	1.45983149702897
102	high-speed distance absolute	goal-oriented small no outside floaters	HIIT	1326	700	5047.5	2.62e-294	0.816597668243046	0.8	0.83	-75.4473503630362
103	high-speed distance absolute	goal-oriented small with outside floaters	goal-oriented mini-goals	2389	489	513366	0.000465	0.0802629709668543	0.05	0.11	-0.319536530846849
104	high-speed distance absolute	goal-oriented small with outside floaters	possession-oriented large	2389	1661	2271423.5	2.09e-14	0.126691337761766	0.1	0.15	0.0626778945306103
105	high-speed distance absolute	goal-oriented small with outside floaters	possession-oriented medium	2389	2607	4646033	4.09e-246	0.475423680432647	0.45	0.5	1.12364074541401
106	high-speed distance absolute	goal-oriented small with outside floaters	HIIT	2389	700	10672.5	0	0.723978745564519	0.71	0.74	-74.8571323387124
107	high-speed distance absolute	goal-oriented mini-goals	possession-oriented large	489	1661	531692	7.56e-25	0.228808191950602	0.19	0.27	1.14791626704161
108	high-speed distance absolute	goal-oriented mini-goals	possession-oriented medium	489	2607	1072750.5	5.99e-186	0.524727624672574	0.49	0.56	2.29507591321959
109	high-speed distance absolute	goal-oriented mini-goals	HIIT	489	700	2147.5	1.27e-183	0.841391614993533	0.83	0.85	-74.8307359462818
110	high-speed distance absolute	possession-oriented large	possession-oriented medium	1661	2607	3091850.5	1.36e-161	0.416513578053796	0.39	0.44	0.383184697163609
111	high-speed distance absolute	possession-oriented large	HIIT	1661	700	4353	0	0.792774301188747	0.78	0.81	-76.7045258922852
112	high-speed distance absolute	possession-oriented medium	HIIT	2607	700	2586	0	0.8069337415657	0.79	0.82	-78.9356548332222
113	high-speed distance relative	goal-oriented large	goal-oriented medium	1576	910	909838	1.41e-27	0.22425403724015	0.19	0.26	2.26840089904164
114	high-speed distance relative	goal-oriented large	goal-oriented small no outside floaters	1576	1326	1374673.5	2.75e-47	0.272350191655287	0.24	0.31	2.71210383507646
115	high-speed distance relative	goal-oriented large	goal-oriented small with outside floaters	1576	2389	2352180	4e-39	0.211787035697364	0.18	0.24	2.31413457437679
116	high-speed distance relative	goal-oriented large	goal-oriented mini-goals	1576	489	481869.5	1.47e-15	0.184435353254618	0.14	0.23	2.16179503814047
117	high-speed distance relative	goal-oriented large	possession-oriented large	1576	1661	1995891	2.65e-146	0.454989285685069	0.43	0.48	4.22893330351184
118	high-speed distance relative	goal-oriented large	possession-oriented medium	1576	2607	3782369.5	0	0.732448964932318	0.72	0.75	6.3029107911541
119	high-speed distance relative	goal-oriented large	HIIT	1576	700	6062.5	0	0.790353470608081	0.77	0.81	-92.1689506272307
120	high-speed distance relative	goal-oriented medium	goal-oriented small no outside floaters	910	1326	645522.5	0.136	0.0595585134412589	0.02	0.1	0.396871390297017
121	high-speed distance relative	goal-oriented medium	goal-oriented small with outside floaters	910	2389	1129965.5	1	0.0307091700533518	0.0031	0.06	0.204895685056132
122	high-speed distance relative	goal-oriented medium	goal-oriented mini-goals	910	489	220417.5	1	0.00771206247569793	0.0012	0.06	-2.55012850792542e-05
123	high-speed distance relative	goal-oriented medium	possession-oriented large	910	1661	981100.5	8.93e-35	0.247856012036151	0.21	0.28	1.76406982067577
124	high-speed distance relative	goal-oriented medium	possession-oriented medium	910	2607	2017736.5	5.12e-249	0.569980398755503	0.54	0.59	3.74617038295476
125	high-speed distance relative	goal-oriented medium	HIIT	910	700	2748	4.17e-254	0.851015076930816	0.84	0.86	-94.6077948968761
126	high-speed distance relative	goal-oriented small no outside floaters	goal-oriented small with outside floaters	1326	2389	1555472	1	0.0149599081248577	0.00082	0.04	-1.84369096995837e-05
127	high-speed distance relative	goal-oriented small no outside floaters	goal-oriented mini-goals	1326	489	299332	0.333	0.0590257650022033	0.01	0.1	-0.452406608192288
128	high-speed distance relative	goal-oriented small no outside floaters	possession-oriented large	1326	1661	1339478	4.48e-23	0.187007603636958	0.15	0.22	1.16919754583748
129	high-speed distance relative	goal-oriented small no outside floaters	possession-oriented medium	1326	2607	2799307	9.35e-249	0.538709163401309	0.51	0.56	2.99401475665115
130	high-speed distance relative	goal-oriented small no outside floaters	HIIT	1326	700	3743	9.02e-295	0.817240373495235	0.8	0.83	-94.7570739443556
131	high-speed distance relative	goal-oriented small with outside floaters	goal-oriented mini-goals	2389	489	556454	1	0.0309368356027693	0.0032	0.07	-0.244460240533693
132	high-speed distance relative	goal-oriented small with outside floaters	possession-oriented large	2389	1661	2390683	1.3e-27	0.17580728884244	0.15	0.21	1.18179847177677
133	high-speed distance relative	goal-oriented small with outside floaters	possession-oriented medium	2389	2607	4862650	9.52e-283	0.50967389588817	0.49	0.53	3.15788210647269
134	high-speed distance relative	goal-oriented small with outside floaters	HIIT	2389	700	7266	0	0.720779412439762	0.7	0.74	-93.6401546433994
135	high-speed distance relative	goal-oriented mini-goals	possession-oriented large	489	1661	527169	1.79e-22	0.217507089079311	0.18	0.26	1.81384090169556
136	high-speed distance relative	goal-oriented mini-goals	possession-oriented medium	489	2607	1079084.5	1.07e-157	0.483080688466557	0.45	0.51	3.77836286598369
137	high-speed distance relative	goal-oriented mini-goals	HIIT	489	700	1514	6.13e-185	0.844415242742511	0.83	0.85	-94.2495538604229
138	high-speed distance relative	possession-oriented large	possession-oriented medium	1661	2607	3156990.5	8.51e-159	0.41287866104966	0.39	0.44	1.25522534226674
139	high-speed distance relative	possession-oriented large	HIIT	1661	700	3473	0	0.788386175379089	0.77	0.8	-96.8505846568312
140	high-speed distance relative	possession-oriented medium	HIIT	2607	700	1958	0	0.759051661840287	0.74	0.78	-99.6183252563198
141	sprint distance absolute	goal-oriented large	goal-oriented medium	1576	910	847416	6.89e-18	0.180314725765153	0.14	0.22	5.97866183574816e-05
142	sprint distance absolute	goal-oriented large	goal-oriented small no outside floaters	1576	1326	1346918.5	4.56e-65	0.319812219716917	0.29	0.35	5.68420894204296e-06
143	sprint distance absolute	goal-oriented large	goal-oriented small with outside floaters	1576	2389	2509440.5	1.35e-142	0.405839462873775	0.38	0.43	2.04136424773895e-06
144	sprint distance absolute	goal-oriented large	goal-oriented mini-goals	1576	489	432646	5.8e-05	0.104459676192492	0.06	0.14	2.90955443299703e-05
145	sprint distance absolute	goal-oriented large	possession-oriented large	1576	1661	1712995	5.35e-90	0.356456599921231	0.32	0.38	3.57668789472845e-05
146	sprint distance absolute	goal-oriented large	possession-oriented medium	1576	2607	2861930	1.32e-250	0.52430756334711	0.5	0.55	4.59718190082989e-05
147	sprint distance absolute	goal-oriented large	HIIT	1576	700	510742	0.048	0.0657624650524607	0.02	0.11	-4.30493969842541e-06
148	sprint distance absolute	goal-oriented medium	goal-oriented small no outside floaters	910	1326	671153.5	3.28e-11	0.150332881741944	0.11	0.2	4.40637007299643e-05
149	sprint distance absolute	goal-oriented medium	goal-oriented small with outside floaters	910	2389	1259895	1.81e-37	0.227185109240116	0.19	0.27	2.22771708972896e-05
150	sprint distance absolute	goal-oriented medium	goal-oriented mini-goals	910	489	210592.5	0.784	0.058755308368574	0.0085	0.11	-1.33270520962677e-05
151	sprint distance absolute	goal-oriented medium	possession-oriented large	910	1661	856987	2.09e-19	0.18473155419449	0.14	0.23	2.90426110391992e-07
152	sprint distance absolute	goal-oriented medium	possession-oriented medium	910	2607	1447037.5	2.52e-119	0.3940386398068	0.36	0.43	4.84682754040327e-05
153	sprint distance absolute	goal-oriented medium	HIIT	910	700	235536	5.26e-25	0.26524799137028	0.22	0.31	-4.07683451611238e-05
154	sprint distance absolute	goal-oriented small no outside floaters	goal-oriented small with outside floaters	1326	2389	1657690	2.02e-05	0.0813098462198024	0.05	0.12	1.48721716448897e-05
155	sprint distance absolute	goal-oriented small no outside floaters	goal-oriented mini-goals	1326	489	271786	1.32e-15	0.197031154109996	0.14	0.25	-1.03619477203945e-05
156	sprint distance absolute	goal-oriented small no outside floaters	possession-oriented large	1326	1661	1125143.5	1	0.0358552727994377	0.0041	0.07	6.84588975208847e-05
157	sprint distance absolute	goal-oriented small no outside floaters	possession-oriented medium	1326	2607	1911230.5	5.04e-53	0.247827283461678	0.22	0.27	4.99989693703619e-05
158	sprint distance absolute	goal-oriented small no outside floaters	HIIT	1326	700	292091	1.74e-73	0.406913894277017	0.36	0.45	-4.70087267034514e-05
159	sprint distance absolute	goal-oriented small with outside floaters	goal-oriented mini-goals	2389	489	463314	3.28e-42	0.258283317531172	0.21	0.3	-2.03168925359251e-05
160	sprint distance absolute	goal-oriented small with outside floaters	possession-oriented large	2389	1661	1934372.5	0.084	0.046628415557725	0.01	0.08	-9.39962329973158e-05
161	sprint distance absolute	goal-oriented small with outside floaters	possession-oriented medium	2389	2607	3295328.5	7.48e-28	0.158984624450297	0.14	0.18	2.38548511555719e-05
162	sprint distance absolute	goal-oriented small with outside floaters	HIIT	2389	700	488158.5	8.68e-151	0.472875282156144	0.43	0.51	-8.47792499038226e-06
163	sprint distance absolute	goal-oriented mini-goals	possession-oriented large	489	1661	480178	4.23e-24	0.225314550153134	0.18	0.28	2.63390006731418e-05
164	sprint distance absolute	goal-oriented mini-goals	possession-oriented medium	489	2607	806768	1.14e-136	0.449598382198108	0.4	0.49	2.94013294116544e-05
165	sprint distance absolute	goal-oriented mini-goals	HIIT	489	700	136544	5.01e-10	0.194952323504734	0.14	0.25	-6.60802365473342e-05
166	sprint distance absolute	possession-oriented large	possession-oriented medium	1661	2607	2346202	3.05e-41	0.209629008925617	0.18	0.23	4.52245864800358e-06
167	sprint distance absolute	possession-oriented large	HIIT	1661	700	353620	8.12e-99	0.437457579620596	0.4	0.47	-8.82395873441877e-06
168	sprint distance absolute	possession-oriented medium	HIIT	2607	700	476168	4.26e-284	0.627947632151024	0.6	0.66	-3.8864434467727e-05
169	sprint distance relative	goal-oriented large	goal-oriented medium	1576	910	884911.5	1.13e-23	0.207644802198124	0.17	0.24	7.7501924081973e-05
170	sprint distance relative	goal-oriented large	goal-oriented small no outside floaters	1576	1326	1419851.5	2.64e-74	0.341894051223194	0.31	0.38	0.219298550334162
171	sprint distance relative	goal-oriented large	goal-oriented small with outside floaters	1576	2389	2674977.5	3.28e-156	0.424846996364381	0.4	0.45	0.236993436193192
172	sprint distance relative	goal-oriented large	goal-oriented mini-goals	1576	489	456060	3.14e-09	0.141936492605177	0.1	0.18	8.3042723317191e-05
173	sprint distance relative	goal-oriented large	possession-oriented large	1576	1661	1857129.5	3.08e-121	0.414019508002249	0.38	0.44	0.240371264438066
174	sprint distance relative	goal-oriented large	possession-oriented medium	1576	2607	3238395	0	0.65286384423497	0.63	0.67	0.260452857384039
175	sprint distance relative	goal-oriented large	HIIT	1576	700	305010.5	3.92e-66	0.364090928338336	0.33	0.4	-2.34951706054189
176	sprint distance relative	goal-oriented medium	goal-oriented small no outside floaters	910	1326	681525.5	3.7e-09	0.135878753133618	0.1	0.18	1.27391243423425e-05
177	sprint distance relative	goal-oriented medium	goal-oriented small with outside floaters	910	2389	1306287.5	2.33e-33	0.214268141594986	0.18	0.25	6.38262627109589e-05
178	sprint distance relative	goal-oriented medium	goal-oriented mini-goals	910	489	213252	1	0.0391849099893921	0.0022	0.09	-5.71751365392591e-05
179	sprint distance relative	goal-oriented medium	possession-oriented large	910	1661	901385.5	1.17e-24	0.208429773883074	0.17	0.25	4.60764797132583e-05
180	sprint distance relative	goal-oriented medium	possession-oriented medium	910	2607	1612917.5	2.17e-194	0.503407530345873	0.47	0.53	2.38206820892181e-05
181	sprint distance relative	goal-oriented medium	HIIT	910	700	126252	2.35e-102	0.539195544123341	0.5	0.58	-2.92559617544875
182	sprint distance relative	goal-oriented small no outside floaters	goal-oriented small with outside floaters	1326	2389	1705426	5.74e-07	0.0920095525608447	0.06	0.13	6.18295404444783e-05
183	sprint distance relative	goal-oriented small no outside floaters	goal-oriented mini-goals	1326	489	271047.5	5.88e-10	0.157235351139192	0.11	0.21	-2.64477662422336e-05
184	sprint distance relative	goal-oriented small no outside floaters	possession-oriented large	1326	1661	1171537	0.000843	0.0763558553508653	0.04	0.11	3.75557371806923e-05
185	sprint distance relative	goal-oriented small no outside floaters	possession-oriented medium	1326	2607	2131625	5.26e-121	0.375244128943921	0.35	0.4	2.84352801226889e-05
186	sprint distance relative	goal-oriented small no outside floaters	HIIT	1326	700	147325	3.08e-167	0.615042655012761	0.58	0.65	-3.16651726925334
187	sprint distance relative	goal-oriented small with outside floaters	goal-oriented mini-goals	2389	489	448505.5	4.12e-29	0.21419461179574	0.17	0.26	-1.27492976220794e-05
188	sprint distance relative	goal-oriented small with outside floaters	possession-oriented large	2389	1661	1951291.5	1	0.0212699199390542	0.0011	0.05	-5.43447721012132e-06
189	sprint distance relative	goal-oriented small with outside floaters	possession-oriented medium	2389	2607	3578315	8.46e-76	0.263197397479522	0.24	0.28	3.45731384458878e-05
190	sprint distance relative	goal-oriented small with outside floaters	HIIT	2389	700	233376	4.93e-270	0.633399788884453	0.6	0.67	-3.18060755456495
191	sprint distance relative	goal-oriented mini-goals	possession-oriented large	489	1661	497126.5	1.15e-22	0.218445119310699	0.17	0.27	6.39247304466792e-06
192	sprint distance relative	goal-oriented mini-goals	possession-oriented medium	489	2607	881930.5	8.34e-186	0.524523650347163	0.48	0.57	3.89071573941881e-05
193	sprint distance relative	goal-oriented mini-goals	HIIT	489	700	74129	2.12e-63	0.493150766530779	0.45	0.53	-2.7682201720144
194	sprint distance relative	possession-oriented large	possession-oriented medium	1661	2607	2537332	1.32e-85	0.302725218140533	0.28	0.33	7.90605959303574e-05
195	sprint distance relative	possession-oriented large	HIIT	1661	700	160322	9.97e-222	0.65632796735869	0.63	0.69	-3.30224140770914
196	sprint distance relative	possession-oriented medium	HIIT	2607	700	159825	0	0.853169024087698	0.83	0.87	-3.61285120735326
197	time above 90 percent HRmax	goal-oriented large	goal-oriented medium	1063	662	367725	1	0.0386555990832899	0.0021	0.08	4.14347674894952e-05
198	time above 90 percent HRmax	goal-oriented large	goal-oriented small no outside floaters	1063	921	395421	2.09e-12	0.167911872062237	0.13	0.21	-0.0625196649045194
199	time above 90 percent HRmax	goal-oriented large	goal-oriented small with outside floaters	1063	1891	1256867.5	1.36e-31	0.220317073459013	0.18	0.25	0.0192289444779373
200	time above 90 percent HRmax	goal-oriented large	goal-oriented mini-goals	1063	376	233547	1.91e-05	0.130931495719909	0.08	0.19	0.0049351662447292
201	time above 90 percent HRmax	goal-oriented large	possession-oriented large	1063	1280	764836	2.51e-06	0.110451678957902	0.07	0.15	5.63318706249923e-07
202	time above 90 percent HRmax	goal-oriented large	possession-oriented medium	1063	2019	1422098	2.02e-56	0.288850047396484	0.26	0.32	0.0385961853330591
203	time above 90 percent HRmax	goal-oriented large	HIIT	1063	507	185044.5	1.15e-22	0.25563044774354	0.21	0.3	-0.126260347686261
204	time above 90 percent HRmax	goal-oriented medium	goal-oriented small no outside floaters	662	921	238467.5	1.6e-12	0.18885750039269	0.14	0.24	-0.0632979324158685
205	time above 90 percent HRmax	goal-oriented medium	goal-oriented small with outside floaters	662	1891	749702.5	7.5e-15	0.162030977406154	0.12	0.2	9.09765931367655e-06
206	time above 90 percent HRmax	goal-oriented medium	goal-oriented mini-goals	662	376	138776	0.039	0.0991563648551387	0.04	0.16	2.23240407809382e-05
207	time above 90 percent HRmax	goal-oriented medium	possession-oriented large	662	1280	455431	0.13	0.0642333269213224	0.02	0.11	4.90468464669875e-05
208	time above 90 percent HRmax	goal-oriented medium	possession-oriented medium	662	2019	847471.5	3.58e-29	0.222151687413803	0.18	0.26	0.00532062539160332
209	time above 90 percent HRmax	goal-oriented medium	HIIT	662	507	109817.5	3.47e-23	0.29965731114637	0.25	0.35	-0.127742194583844
210	time above 90 percent HRmax	goal-oriented small no outside floaters	goal-oriented small with outside floaters	921	1891	1203431.5	1.75e-66	0.32842566593262	0.29	0.37	0.135140800987495
211	time above 90 percent HRmax	goal-oriented small no outside floaters	goal-oriented mini-goals	921	376	227152	7.45e-18	0.249406342840361	0.2	0.3	0.10661822665168
212	time above 90 percent HRmax	goal-oriented small no outside floaters	possession-oriented large	921	1280	747266.5	6.05e-27	0.235561981833213	0.19	0.28	0.0759958512273805
213	time above 90 percent HRmax	goal-oriented small no outside floaters	possession-oriented medium	921	2019	1338911.5	9.91e-94	0.381747349318886	0.35	0.42	0.160936595053006
214	time above 90 percent HRmax	goal-oriented small no outside floaters	HIIT	921	507	201895.5	0.000574	0.112710727634549	0.06	0.17	-0.0342443254531629
215	time above 90 percent HRmax	goal-oriented small with outside floaters	goal-oriented mini-goals	1891	376	323957.5	0.078	0.0628546198323959	0.02	0.11	-1.06458469302789e-05
216	time above 90 percent HRmax	goal-oriented small with outside floaters	possession-oriented large	1891	1280	1069148.5	4e-08	0.107476574366801	0.07	0.14	-2.69267876114703e-05
217	time above 90 percent HRmax	goal-oriented small with outside floaters	possession-oriented medium	1891	2019	2038726	0.000829	0.0667867171343129	0.03	0.1	1.27911646195101e-05
218	time above 90 percent HRmax	goal-oriented small with outside floaters	HIIT	1891	507	237386.5	1.77e-75	0.379089590720924	0.34	0.42	-0.193954572176998
219	time above 90 percent HRmax	goal-oriented mini-goals	possession-oriented large	376	1280	232713	1	0.0252395278814789	0.0012	0.07	-9.48350014405331e-06
220	time above 90 percent HRmax	goal-oriented mini-goals	possession-oriented medium	376	2019	439978	6.38e-07	0.11420414358474	0.07	0.15	3.05256080145358e-05
221	time above 90 percent HRmax	goal-oriented mini-goals	HIIT	376	507	53213	1.69e-28	0.382565924381082	0.33	0.44	-0.166117160289619
222	time above 90 percent HRmax	possession-oriented large	possession-oriented medium	1280	2019	1529061	1.71e-21	0.171698918883125	0.14	0.21	1.73019508015381e-05
223	time above 90 percent HRmax	possession-oriented large	HIIT	1280	507	196561.5	2.35e-39	0.316412809477311	0.28	0.36	-0.135833866278511
224	time above 90 percent HRmax	possession-oriented medium	HIIT	2019	507	223455.5	3.98e-100	0.425733574518722	0.39	0.46	-0.215972967141635
225	total distance	goal-oriented large	goal-oriented medium	1576	910	963853.5	5.04e-45	0.287079321425649	0.25	0.32	9.32777082240217
226	total distance	goal-oriented large	goal-oriented small no outside floaters	1576	1326	1193751.5	1e-09	0.122901389114415	0.09	0.16	3.68846766945606
227	total distance	goal-oriented large	goal-oriented small with outside floaters	1576	2389	1585515	1.06e-15	0.133717378812521	0.1	0.16	-4.74536763126669
228	total distance	goal-oriented large	goal-oriented mini-goals	1576	489	481213.5	2.38e-15	0.183175654844751	0.14	0.23	6.11765988366798
229	total distance	goal-oriented large	possession-oriented large	1576	1661	1761903.5	1.05e-63	0.299605798716699	0.27	0.33	10.1824112619243
230	total distance	goal-oriented large	possession-oriented medium	1576	2607	3248936.5	3.36e-217	0.48801408545151	0.47	0.51	18.1801940661925
231	total distance	goal-oriented large	HIIT	1576	700	92573	1.89e-219	0.665019079319696	0.63	0.69	-40.6527507254677
232	total distance	goal-oriented medium	goal-oriented small no outside floaters	910	1326	483947.5	4.82e-14	0.168333284102557	0.12	0.21	-5.83953300532239
233	total distance	goal-oriented medium	goal-oriented small with outside floaters	910	2389	627414	2.28e-77	0.327247153018423	0.3	0.36	-14.4614035510311
234	total distance	goal-oriented medium	goal-oriented mini-goals	910	489	195831	0.006	0.0989391072039416	0.04	0.15	-3.32816343469314
235	total distance	goal-oriented medium	possession-oriented large	910	1661	774399	1	0.0204285608202123	0.0016	0.06	0.80119709684636
236	total distance	goal-oriented medium	possession-oriented medium	910	2607	1507797	9.24e-33	0.205635365521982	0.17	0.24	8.95390931932511
237	total distance	goal-oriented medium	HIIT	910	700	36990.5	4.34e-202	0.758670656819549	0.73	0.78	-49.6285285857202
238	total distance	goal-oriented small no outside floaters	goal-oriented small with outside floaters	1326	2389	1171233	3.39e-38	0.216172636753759	0.19	0.25	-8.4722719699469
239	total distance	goal-oriented small no outside floaters	goal-oriented mini-goals	1326	489	352491.5	0.12	0.067021907255041	0.03	0.11	2.34216608592668
240	total distance	goal-oriented small no outside floaters	possession-oriented large	1326	1661	1333242	1.09e-21	0.181264325400877	0.15	0.21	6.60982323704209
241	total distance	goal-oriented small no outside floaters	possession-oriented medium	1326	2607	2504182	4.79e-116	0.367439781963142	0.34	0.39	14.7577014058411
242	total distance	goal-oriented small no outside floaters	HIIT	1326	700	71013	7.08e-215	0.697448229709347	0.67	0.72	-44.040315301134
243	total distance	goal-oriented small with outside floaters	goal-oriented mini-goals	2389	489	781503.5	1.22e-30	0.219782823916414	0.19	0.25	10.7324740371957
244	total distance	goal-oriented small with outside floaters	possession-oriented large	2389	1661	2822034	1.45e-114	0.359763755063826	0.33	0.39	15.3487177932583
245	total distance	goal-oriented small with outside floaters	possession-oriented medium	2389	2607	5014315.5	2.75e-303	0.527907688997188	0.51	0.55	23.626373880558
246	total distance	goal-oriented small with outside floaters	HIIT	2389	700	219095.5	7.45e-193	0.535018677850688	0.51	0.56	-35.2207762145895
247	total distance	goal-oriented mini-goals	possession-oriented large	489	1661	463622.5	5.26e-05	0.102787505312002	0.07	0.14	4.23974144384835
248	total distance	goal-oriented mini-goals	possession-oriented medium	489	2607	890523	8.29e-43	0.25078803621468	0.22	0.28	12.2705483698962
249	total distance	goal-oriented mini-goals	HIIT	489	700	23708	7.56e-140	0.733912072109973	0.71	0.76	-46.7058420649697
250	total distance	possession-oriented large	possession-oriented medium	1661	2607	2670560	1.68e-36	0.197122184611871	0.17	0.23	8.22035705131835
251	total distance	possession-oriented large	HIIT	1661	700	69586.5	2.09e-249	0.696206734808021	0.67	0.72	-50.4472733224994
252	total distance	possession-oriented medium	HIIT	2607	700	72008	7.64e-306	0.651597219305484	0.63	0.67	-58.5263189661182
